# Supplementary material for: Cerebral Pericytes and Endothelial Cells Communicate through Inflammasome-Dependent Signals
Source: Int J Mol Sci. 2021 Jun 6;22(11):6122. doi: 10.3390/ijms22116122 (PMC8201302; doi:10.3390/ijms22116122)
Supplement: Supplementary file 1 [file ijms-22-06122-s001.zip]

Archive with 1 entries (1 files):
- ijms-1214006-supplementary.pdf
